# Supplementary material for: Mental Health Impacts of Wildfire, Flooding and COVID-19 on Fort McMurray School Board Staff and Other Employees: A Comparative Study
Source: Int J Environ Res Public Health. 2021 Dec 31;19(1):435. doi: 10.3390/ijerph19010435 (PMC8744856; doi:10.3390/ijerph19010435)
Supplement: Supplementary file 1 [file ijerph-19-00435-s001.zip]

Archive with 1 entries (1 files):
- ijerph-1447698-supplementary.pdf
